# Supplementary material for: Potential Correlation between Microbial Diversity and Volatile Flavor Compounds in Different Types of Korean Dry-Fermented Sausages
Source: Foods. 2022 Oct 12;11(20):3182. doi: 10.3390/foods11203182 (PMC9602160; doi:10.3390/foods11203182)
Supplement: Supplementary file 1 [file foods-11-03182-s001.zip]

Archive with 1 entries (1 files):
- foods-1918301-supplementary.pdf
